# Supplementary material for: Seasonal Changes in the Soil Microbial Community Structure in Urban Forests
Source: Biology (Basel). 2024 Jan 5;13(1):31. doi: 10.3390/biology13010031 (PMC10813005; doi:10.3390/biology13010031)
Supplement: Supplementary file 1 [file biology-13-00031-s001.zip]

Archive with 1 entries (1 files):
- biology-2778610-supplementary.xlsx
