# Supplementary material for: Seasonal Changes in the Soil Microbial Community Structure in Urban Forests
Source: Biology (Basel). 2024 Jan 5;13(1):31. doi: 10.3390/biology13010031 (PMC10813005; doi:10.3390/biology13010031)
Supplement: Supplementary file 1 [file biology-13-00031-s001.zip › biology-2778610-supplementary.xlsx]

## Sheet: Sheet1
Table S1: Top 10 Phylum
Bacterial
Phylum	CZL	CSSL	CSZY	CZKG	CSBL	CZKQ	XZL	XSSL	XSZY	XZKG	XSBL	XZKQ	QZL	QSSL	QSZY	QZKG	QSBL	QZKQ
Proteobacteria	0.213038	0.306095	0.252021	0.266388	0.320524	0.252068	0.276585	0.206827	0.343627	0.216842	0.20071	0.207616	0.238162	0.185461	0.29726	0.202937	0.170195	0.2727
Acidobacteria	0.2357	0.187123	0.205301	0.162084	0.161166	0.148905	0.152663	0.239342	0.158164	0.245758	0.234329	0.243418	0.203883	0.277261	0.225688	0.287492	0.326475	0.253018
Bacteroidetes	0.0985261	0.0914643	0.103885	0.096088	0.0910672	0.104346	0.0835362	0.048156	0.0823333	0.0702259	0.0311807	0.0529253	0.073149	0.0756503	0.0958345	0.060877	0.0169152	0.0811021
Actinobacteria	0.0932925	0.0402374	0.0725487	0.0373912	0.0517771	0.0806038	0.136351	0.122103	0.0715819	0.095301	0.166309	0.127049	0.038875	0.0762525	0.0420673	0.0756993	0.138519	0.0953041
Planctomycetes	0.0629096	0.035697	0.0395049	0.0367177	0.0518334	0.060774	0.0392126	0.0366586	0.0489729	0.0529795	0.0440409	0.0488538	0.0406407	0.0249913	0.0447766	0.0322494	0.0176229	0.0369842
Verrucomicrobia	0.0571315	0.0554356	0.0529763	0.0344677	0.0217798	0.0383258	0.0445767	0.0936224	0.029594	0.0850079	0.0601366	0.0671647	0.0481422	0.0830647	0.025422	0.0878362	0.0917639	0.0523509
Chloroflexi	0.0151657	0.0170598	0.0115654	0.0132235	0.011698	0.0150471	0.0192138	0.0159814	0.0136717	0.0168652	0.0344369	0.0226293	0.0298007	0.0128852	0.0208099	0.0259755	0.0223142	0.0151009
Nitrospirae	0.00864532	0.0274239	0.00886696	0.0257854	0.00828996	0.00577245	0.0159852	0.0176732	0.0130018	0.0148031	0.0100724	0.0121285	0.0432653	0.0218804	0.0154812	0.0128872	0.00757977	0.0102155
candidate_division_WPS-1	0.00944224	0.0129022	0.0135701	0.00580041	0.00245311	0.00802904	0.00482319	0.0124252	0.00662845	0.0130345	0.017365	0.0210186	0.00837034	0.0204137	0.0178036	0.0206245	0.0442612	0.0161193
Firmicutes	0.014538	0.00464602	0.00661358	0.00615617	0.00365783	0.011161	0.0413744	0.0370097	0.0704462	0.0117528	0.021583	0.0324129	0.0098305	0.01239	0.00653524	0.00711778	0.0241047	0.0113701
Others	0.191611	0.221916	0.233147	0.315898	0.275753	0.274968	0.185679	0.170202	0.161979	0.17743	0.179836	0.164785	0.265881	0.20975	0.208322	0.186304	0.140248	0.155736
Fungi
Phylum	CZL	CSSL	CSZY	CZKG	CSBL	CZKQ	XZL	XSSL	XSZY	XZKG	XSBL	XZKQ	QZL	QSSL	QSZY	QZKG	QSBL	QZKQ
Ascomycota	0.615523	0.459703	0.375937	0.264857	0.411798	0.448632	0.758662	0.523369	0.441147	0.659666	0.574518	0.496147	0.735671	0.461574	0.607963	0.435599	0.669729	0.726917
Basidiomycota	0.0995953	0.146359	0.229115	0.375234	0.35469	0.317688	0.0577841	0.192864	0.103564	0.0668082	0.203354	0.185685	0.120668	0.206264	0.0544473	0.262998	0.200199	0.156907
Anthophyta	0.0136506	0.170304	0.136597	0.26153	0.0226184	0.0189262	0.0233063	0.0278686	0.0312522	0.00319354	0.0043756	0.0120214	0.00151563	0.000977911	0.00820314	0.00180536	0.00180708	0.0184188
Glomeromycota	0.0586179	0.0283579	0.0614388	0.0372744	0.056897	0.0624432	0.00246104	0.0258754	0.0164122	0.00514885	0.00151456	0.0586446	0.00568268	0.00892611	0.00147602	0.00788933	0.000760208	0.0126147
Chlorophyta	0.0191706	0.0505417	0.110046	0.00790462	0.012165	0.0306256	0.00115645	0.00832643	0.0357252	0.00506205	0.0248007	0.0455069	0.00529662	0.00823095	0.0854558	0.00458911	0.0108319	0.0113728
Mortierellomycota	0.0577799	0.0123977	0.0116259	0.00623203	0.033496	0.0376642	0.0885036	0.107667	0.197781	0.195666	0.0615838	0.0257961	0.0484194	0.0537838	0.0765182	0.204318	0.00920417	0.0217242
Ciliophora	0.00562797	0.0795537	0.0107045	0.00338298	0.00907653	0.0110918	0.00842177	0.0138621	0.0118763	0.0148741	0.00526463	0.0142341	0.0129082	0.0170268	0.00186841	0.00478266	0.00173185	0.00117436
Nematoda	0.0149088	0.000942466	0.00407385	0.00241774	0.037345	0.0145963	0.000212131	0.00023793	0.0186131	3.25833e-05	5.5782e-05	0.000641312	0.000170209	0.000728037	0.000604975	0.000352021	4.22e-06	3.70398e-05
Chytridiomycota	0.0094694	0.00248355	0.00152316	0.00140583	0.00485948	0.00997832	0.00104638	0.00285027	0.0190003	0.00348598	0.00335931	0.00358041	0.0018483	0.0205305	0.0156227	0.00269265	0.00215404	0.00828708
Mucoromycota	0.00314525	0.000660511	0.00104376	0.00100605	0.00918173	0.0105618	0.000347269	0.0256227	0.00057899	0.00448082	0.0827343	0.0101964	0.000568658	0.00658287	0.00178451	0.00508985	0.0852662	0.00527958
Others	0.102511	0.0486955	0.0578949	0.0387546	0.0478727	0.0377931	0.0580986	0.0714564	0.12405	0.0415823	0.0384395	0.147547	0.0672508	0.215375	0.146056	0.0698848	0.0183122	0.0372672
